# Supplementary material for: What percentage of patients with cancer develop hiccups with oxaliplatin- or cisplatin-based chemotherapy? a compilation of patient-reported outcomes
Source: PLoS One. 2023 Jan 27;18(1):e0280947. doi: 10.1371/journal.pone.0280947 (PMC9882886; doi:10.1371/journal.pone.0280947)
Supplement: S1 File — (XLSX) [file pone.0280947.s002.xlsx]

## Sheet: hiccups.incidence.NEW.for.submi
age at contact	Sex: 1=Male; 2=Female	Height (cm)	hiccups: 1=no; 2=yes; 3=no data	Chemotherapy type: 1=Cisplatin alone; 2=Cisplatin + other; 3=Oxaliplatin alone; 4=Oxaliplatin + other	Was dexamethasone prescribed with chemotherary?: 1=Yes; 2=No; 3=Cannot tell	apprepitant/fosaprepitant prescribed? 1=yes; 2=no or other
81.3689	2	154.9	1	4	1	2
67.2827	1	180.5	2	4	1	2
68.0329	2	154.9	2	4	1	1
75.1321	1	176	1	1	1	1
63.603	2	174.6	2	4	1	1
71.5674	1	175.3	2	2	1	1
65.7276	2	173.7	1	4	1	1
69.8864	1	176.5	1	4	1	2
51.0746	1	182.9	2	4	1	1
63.1376	1	175.3	1	2	1	2
25.577	2	166.9	2	4	1	2
50.2341	2	162	1	4	1	2
57.6318	1	174.8	1	4	1	1
60.2738	2	170.5	1	4	1	1
77.9493	2	154.9	1	4	1	2
74.9596	1	180.3	1	4	1	1
41.8891	2	166	1	2	1	1
65.6591	1	181.8	2	4	1	2
60.7748	1	171.1	1	4	1	1
63.9288	2	158.5	1	4	1	1
46.8118	1	178.8	2	1	1	1
73.4593	1	170.2	2	2	1	1
79.9589	1	169.5	2	4	1	2
62.2149	1	172.2	1	2	1	2
75.937	1	172	1	4	1	2
72.5229	1	173	1	4	1	2
77.232	1	167.6	1	4	1	2
46.768	2	182.9	1	4	1	2
56.7036	1	172	1	4	1	2
61.5715	1	170.2	1	2	1	1
80.6242	1	177	1	4	1	2
80.8652	2	164.4	1	2	1	2
70.3135	1	177	1	4	1	2
48.0958	2	162.8	1	4	1	2
62.1437	2	159.2	1	1	1	1
33.7687	1	178.3	1	2	1	1
71.8549	1	180	1	1	1	1
50.935	2	160	1	4	1	1
65.0568	1	180	1	2	1	1
60.8706	1	170.2	2	4	1	1
75.7317	1	175.3	2	4	1	2
75.948	2	157.5	1	2	1	1
60.9309	2	162.9	1	4	1	1
67.551	2	110	1	2	2	1
64.1259	2	155.5	1	4	1	2
47.9452	1	183.6	1	2	1	2
41.0705	2	162.6	1	2	1	1
57.5003	1	185.4	1	4	1	2
77.41	1	185	1	4	1	2
69.7248	2	157.5	1	4	1	1
68.4682	2	161.5	1	4	1	2
63.7563	1	173	1	1	1	1
70.2122	2	158.1	1	2	1	2
65.9877	1	170.2	1	4	1	2
23.6331	2	164.3	2	2	1	1
68.4846	1	171	2	4	1	2
74.3573	2	179	1	4	1	2
59.9754	1	175.3	1	2	1	1
69.4018	1	190.5	2	2	1	1
45.5907	1	157	2	4	1	1
42.6749	2	170.2	1	4	1	1
69.7659	2	160	1	4	1	2
77.3826	2	166.5	2	4	1	1
70.3682	2	156	2	1	1	1
70.924	2	171	1	4	1	1
57.7933	1	182.9	1	4	1	1
52.3587	1	166.1	2	4	1	2
77.1499	1	176.5	1	4	1	2
56.6352	2	167	1	2	1	2
65.9822	1	173.7	1	4	1	2
70.6804	1	172	2	4	1	1
59.6386	1	182.9	1	4	1	2
50.5325	2	166.4	1	4	1	2
41.3552	2	154.9	1	2	1	1
68.5147	1	180.1	1	4	1	2
84.1396	1	175.3	1	4	1	2
40.2902	2	165.1	1	4	1	1
49.0349	2	172.7	1	4	1	2
59.0691	1	180.9	1	4	1	1
65.1034	1	181.2	1	4	1	2
81.9329	1	167	2	4	1	2
61.1882	2	149	1	4	1	1
33.8179	2	169	1	4	1	1
45.8645	1	181	1	4	1	2
71.937	1	187.3	2	4	1	1
72.3614	1	172.7	1	1	1	1
70.4367	2	165	1	4	1	1
67.6222	1	175.8	2	4	1	2
66.5599	2	172.7	1	2	1	1
72.3368	2	167.6	1	4	1	2
36.5558	1	183	2	4	1	2
78.8665	1	178	1	1	1	1
61.8261	1	179.4	1	2	1	1
77.1088	1	188.2	2	1	1	1
67.3566	1	178.9	1	4	1	2
47.0992	1	184.5	1	4	1	2
72.9747	2	165	1	2	1	2
56.2574	1	162.6	2	2	1	1
34.6585	1	174	1	4	1	2
52.1095	2	160	2	4	1	1
74.0123	2	152	1	2	1	2
57.1116	1	176.8	2	2	1	1
57.5661	2	165	1	1	1	1
35.6632	2	165.1	2	1	1	1
63.7864	2	160	1	4	1	1
61.8782	1	166	1	4	1	1
64.9719	2	165.1	1	4	1	1
79.8686	1	178.3	2	4	1	1
45.6372	1	178.2	2	4	1	1
74.204	1	172.7	1	4	1	2
49.8645	1	181	1	1	1	1
57.306	2	160	1	4	1	2
68.7639	2	157	1	4	1	2
65.9028	2	164	1	4	1	2
84.2957	2	172.5	1	2	1	2
74.0424	2	165	1	4	1	1
74.3573	1	165	2	2	1	1
48.9637	1	173.1	1	2	1	2
31.332	1	185	1	2	1	1
63.7645	1	181.2	1	2	1	1
85.1718	2	152.4	2	4	1	2
75.4962	1	181.4	1	2	1	1
73.2977	2	167.5	1	4	1	1
45.7248	2	155	1	4	1	1
73.0842	1	173.5	1	4	1	2
38.82	1	170.2	1	4	1	1
82.371	2	154.9	1	1	1	1
47.6249	2	169	1	4	1	1
61.4784	1	176.4	2	4	1	1
60.5832	1	176.3	2	2	1	1
78.2669	2	161	1	2	1	2
72.7502	1	175	2	2	1	1
77.8426	1	159	1	4	1	2
65.8179	2	169.5	1	4	1	1
36.8241	2	160.8	2	4	1	1
73.9083	2	167.6	1	2	1	2
31.0965	1	181.1	2	2	1	1
49.4237	1	174	2	4	1	2
71.3292	2	167	1	2	1	1
50.6201	2	167	1	4	1	2
60.8049	1	166.6	1	1	1	1
71.2717	1	182.9	1	4	1	1
58.8501	1	170	2	2	1	1
81.6947	1	174.5	1	2	1	1
57.4045	1	186.5	1	4	1	2
53.6208	1	181.1	1	4	1	2
69.0513	1	181.8	2	2	1	1
51.8631	2	163.5	1	4	1	2
63.8357	2	160	1	2	1	1
59.718	1	175.7	1	2	1	1
24.7858	1	170.2	1	2	1	1
43.8001	1	170.3	2	4	1	2
83.5975	1	180.4	1	4	1	1
53.0021	2	170.2	1	4	1	1
71.8604	1	168	1	4	1	2
82.6995	1	180.3	1	4	1	1
75.1047	2	160	1	4	1	2
67.2991	2	162.6	1	2	1	2
65.8152	2	157.8	1	1	1	1
71.4552	2	164	1	1	1	1
62.6585	1	180	1	4	1	2
54.3326	2	165.1	1	2	1	2
66.2834	1	177	2	4	1	2
79.7317	1	176	1	2	1	1
53.2402	1	172	1	4	1	2
77.1718	1	170.1	1	2	1	1
66.5106	1	173.5	1	4	1	1
63.1129	1	170	1	4	1	2
71.2088	1	175.3	2	2	1	1
76.5284	2	156	2	4	1	2
66.5243	1	170	1	4	1	2
65.3196	2	165.1	1	2	1	1
73.0322	2	162.6	1	4	1	2
64.6324	1	170.2	1	2	1	1
76.9391	1	178	1	2	1	1
63.2389	2	173.5	2	2	1	1
63.9644	1	177	1	1	1	1
69.3607	1	168.6	1	4	1	2
65.0404	1	170.2	2	1	1	1
57.6044	1	168.8	1	4	1	2
57.3854	1	175	1	4	1	2
64.23	1	176	2	4	1	1
74.6311	1	161	1	4	1	2
60.345	2	162	2	1	1	1
74.0123	2	162	2	2	1	1
61.5524	1	189.2	1	4	1	1
77.2786	1	167	1	1	1	1
62.2478	2	161	1	2	1	1
70.7817	2	162.6	1	4	1	1
61.5907	1	180	1	4	1	2
73.2211	1	183	1	4	1	2
62.6749	2	165.1	1	4	1	2
70.4778	1	190	1	4	1	1
55.8686	1	176.9	1	4	2	1
71.7344	1	177.6	1	2	1	1
66.3409	1	180.3	1	4	1	2
57.3169	1	172.7	1	1	1	1
72.115	1	195.6	2	4	1	2
66.4997	1	173.8	1	4	1	2
48.1999	1	167.6	1	4	1	1
67.551	2	154.5	1	4	1	2
66.5216	2	169	1	4	1	1
68.4381	1	182.9	1	4	1	2
63.9069	2	170.2	1	4	1	1
56.271	1	180.5	2	1	1	1
57.6318	2	166.6	2	4	1	1
53.6728	1	180.3	1	1	1	1
59.4935	2	180.3	1	2	1	2
78.4504	1	171.1	2	1	1	1
48.6982	1	180.3	2	2	1	1
53.065	1	183	1	4	1	2
65.3279	2	158.6	1	4	1	2
46.1273	1	175	2	4	1	1
46.1273	2	161.1	1	4	1	1
60.1205	2	170.2	1	4	1	2
69.9439	2	160.2	1	2	1	1
57.796	1	188	2	1	1	1
74.3765	2	170.2	2	1	2	1
81.911	2	158.5	1	4	1	2
28.0548	2	152.4	1	4	1	1
73.3224	1	170.2	1	2	1	2
62.3491	1	178	2	2	1	1
58.2149	1	180.8	1	4	1	2
74.2231	1	182.9	1	4	1	2
35.3183	1	172.7	1	2	1	1
73.2977	1	179.5	1	4	1	2
66.757	2	158.8	1	2	1	1
67.3977	1	180	2	4	1	1
60.553	1	167.6	1	4	1	2
71.4168	1	179.5	1	2	1	1
68.6516	2	159.8	1	1	1	1
54.5325	1	177	1	1	1	1
52.7803	1	176.5	1	4	1	2
65.911	1	188.5	1	1	1	1
52.063	2	157.5	1	2	1	1
66.256	1	176.1	2	2	1	1
69.3717	1	174.4	1	4	1	2
89.1745	1	180	1	4	1	2
64.7529	2	164.4	1	2	1	1
74.4066	1	174.5	2	4	1	2
71.6085	1	182.4	2	4	1	1
59.8522	1	175.3	1	4	1	1
72.2437	2	165.1	1	4	1	1
33.8207	2	167.6	1	4	1	2
61.2101	1	169	1	4	1	2
69.577	1	170	1	1	1	1
52.115	1	180.5	1	2	1	2
76.9528	2	162.6	2	4	1	2
52.1834	2	165.1	1	4	1	2
64.4873	1	182.9	1	4	1	2
58.2834	2	168	2	4	1	2
55.5264	1	176	1	2	1	1
61.8289	1	173.5	2	2	1	2
42.7817	2	155.1	1	1	1	1
73.6646	1	176.9	1	2	1	1
67.0938	2	162	1	4	1	2
49.2402	1	181.7	1	4	1	2
58.4559	2	160	1	4	1	2
41.5359	2	162.6	1	2	1	1
66.6229	2	162.6	2	4	1	2
66.1246	2	165.5	2	2	1	1
68.7775	1	185	1	1	1	1
78.2971	1	179.5	1	4	1	2
57.6838	1	182.9	2	4	1	1
59.8877	1	177.8	1	2	1	2
82.9295	2	161.5	1	2	1	2
66.8611	2	161	1	2	1	1
71.9973	2	170.2	1	2	1	1
69.9247	2	163	1	2	1	2
59.9452	2	158.5	2	4	1	1
65.5414	1	168	2	2	1	1
55.3648	1	170.7	1	1	1	1
59.9425	1	186.5	2	2	1	1
42.2752	1	179	2	1	1	1
44.3669	1	198	1	4	1	1
41.2977	1	187	1	4	1	1
52.4545	1	177.5	2	1	1	1
74.3244	1	175.7	1	2	1	1
51.5154	2	174.4	1	1	1	1
75.499	1	180	2	4	1	1
50.9788	1	186.3	1	4	1	2
55.4634	1	181.9	1	2	1	1
30.872	1	188	1	2	1	1
62.0561	1	178	2	4	1	1
43.2799	1	178.9	2	4	1	2
65.5058	1	185.7	2	1	1	1
52.4298	1	184	1	4	1	1
69.4867	2	167.6	1	2	1	1
56.3285	1	177.1	1	1	1	1
73.9329	1	180	2	2	1	1
53.8289	2	159.3	1	2	1	2
53.3005	2	157.5	1	1	1	1
68.1561	2	160.1	1	1	1	1
78.8611	2	166	1	4	1	1
50.2998	1	170.2	2	4	1	1
75.5483	1	178	1	2	1	1
79.7837	2	161.6	2	4	1	1
76.6954	2	170.1	1	2	1	1
62.3518	1	178.1	2	1	1	1
72.9747	1	170.3	1	4	1	2
59.7645	1	175.2	1	4	1	1
58.2177	2	169	1	2	1	1
69.1691	1	182.2	2	2	1	1
63.3977	1	176.5	2	4	1	1
50.0342	2	162.6	1	4	1	1
49.9521	1	167	1	4	1	1
72.4682	2	155.9	1	1	1	1
64.6845	2	153.6	1	2	1	1
63.6277	2	169.3	2	2	1	2
67.05	1	180.3	1	2	1	2
59.4004	1	194	2	4	1	1
82.9815	1	174	1	2	1	2
73.2348	2	163.5	1	4	1	1
79.4168	2	160	1	2	1	1
49.3634	2	165.1	1	2	1	1
26.9952	1	180.3	1	4	1	1
58.1328	2	167	1	4	1	1
28.23	1	181.7	2	2	1	1
63.6742	2	165	1	4	1	1
63.6304	2	165.4	1	2	1	1
57.399	1	173.4	2	1	1	1
76.8624	1	172	2	1	1	1
76.5722	2	164	1	2	1	1
66.2861	1	176	1	2	1	1
46.1848	1	182.9	2	4	1	1
63.4333	1	195.6	1	1	1	1
43.6194	2	170.3	2	4	1	1
53.0787	2	161.4	1	2	1	1
65.681	1	190.5	1	2	1	1
76.7009	2	155.5	1	1	1	1
47.2882	2	162.9	2	4	1	1
74.8747	1	182.9	1	4	1	1
44.1506	2	161.5	2	4	1	1
66.2533	1	177	1	2	1	1
74.3682	1	166	2	4	1	2
70.7652	2	157.5	1	2	1	1
63.8713	2	164.1	2	4	1	1
